# Supplementary material for: Effects of Thermal Environment on Bone Microenvironment: A Narrative Review
Source: Int J Mol Sci. 2025 Apr 9;26(8):3501. doi: 10.3390/ijms26083501 (PMC12027220; doi:10.3390/ijms26083501)
Supplement: Supplementary file 1 [file ijms-26-03501-s001.zip]

Archive with 1 entries (1 files):
- ijms-3472012-supplementary.pdf
